# Supplementary material for: ﻿New species of Vamsapriya (Vamsapriyaceae, Xylariales) and Neolinocarpon (Linocarpaceae, Chaetosphaeriales) from Yunnan, China
Source: MycoKeys. 2025 Jul 29;120:173–92. doi: 10.3897/mycokeys.120.156619 (PMC12326173; doi:10.3897/mycokeys.120.156619)
Supplement: XML Treatment for Vamsapriya zhaotongensis [file mycokeys.120.156619-treatment1.xml]

<!DOCTYPE tp:taxon-treatment
  PUBLIC "-//TaxonX//DTD Taxonomic Treatment Publishing DTD v0 20100105//EN" "tax-treatment-NSO.dtd">
<tp:taxon-treatment xmlns:tp="http://www.plazi.org/taxpub"><tp:treatment-meta><kwd-group><label>Taxon classification</label><kwd>
                <named-content content-type="kingdom">Fungi</named-content>
              </kwd><kwd>
                <named-content content-type="order">Xylariales</named-content>
              </kwd><kwd>
                <named-content content-type="family">Vamsapriyaceae</named-content>
              </kwd></kwd-group><mixed-citation publication-type="journal"><person-group><name><surname>Luo</surname><given-names>Xingyu</given-names></name><name><surname>Lu</surname><given-names>Changtao</given-names></name><name><surname>Habib</surname><given-names>Kamran</given-names></name><name><surname>Ren</surname><given-names>Yulin</given-names></name><name><surname>Jin</surname><given-names>Yilan</given-names></name><name><surname>Li</surname><given-names>Wenmei</given-names></name><name><surname>Lu</surname><given-names>Pingzhu</given-names></name><name><surname>Kang</surname><given-names>Yingqian</given-names></name><name><surname>Shen</surname><given-names>Xiangchun</given-names></name><name><surname>Al-Shwaiman</surname><given-names>Hind A.</given-names></name><name><surname>Elgorban</surname><given-names>Abdallah M.</given-names></name><name><surname>Wijayawardene</surname><given-names>Nalin N.</given-names></name><name><surname>Chen</surname><given-names>Yang</given-names></name><name><surname>Li</surname><given-names>Qirui</given-names></name></person-group><article-title>﻿New species of <italic><tp:taxon-name><tp:taxon-name-part taxon-name-part-type="genus" reg="Vamsapriya">Vamsapriya</tp:taxon-name-part></tp:taxon-name></italic> (<tp:taxon-name><tp:taxon-name-part taxon-name-part-type="family">Vamsapriyaceae</tp:taxon-name-part></tp:taxon-name>, <tp:taxon-name><tp:taxon-name-part taxon-name-part-type="order">Xylariales</tp:taxon-name-part></tp:taxon-name>) and <italic><tp:taxon-name><tp:taxon-name-part taxon-name-part-type="genus" reg="Neolinocarpon">Neolinocarpon</tp:taxon-name-part></tp:taxon-name></italic> (<tp:taxon-name><tp:taxon-name-part taxon-name-part-type="family">Linocarpaceae</tp:taxon-name-part></tp:taxon-name>, <tp:taxon-name><tp:taxon-name-part taxon-name-part-type="order">Chaetosphaeriales</tp:taxon-name-part></tp:taxon-name>) from Yunnan, China</article-title><source>MycoKeys</source><day>29</day><month>07</month><year>2025</year><volume>120</volume><fpage>173</fpage><lpage>192</lpage><pub-id pub-id-type="doi">10.3897/mycokeys.120.156619</pub-id></mixed-citation></tp:treatment-meta><tp:nomenclature><label>﻿</label><tp:taxon-name>
              <object-id xmlns:xlink="http://www.w3.org/1999/xlink" content-type="arpha" xlink:type="simple">11FFEA35-6A59-5770-B13E-46ADC72A80B8</object-id>
              <tp:taxon-name-part taxon-name-part-type="genus" reg="Vamsapriya">Vamsapriya</tp:taxon-name-part>
              <tp:taxon-name-part taxon-name-part-type="species" reg="zhaotongensis">zhaotongensis</tp:taxon-name-part>
              <object-id xmlns:xlink="http://www.w3.org/1999/xlink" content-type="mycobank" xlink:type="simple">859145</object-id>
            </tp:taxon-name><tp:taxon-authority>X. Y. Luo, K. Habib &amp; Q. R. Li</tp:taxon-authority><tp:taxon-status xmlns:xlink="http://www.w3.org/1999/xlink" xlink:type="simple">sp. nov.</tp:taxon-status><xref ref-type="fig" rid="F3">Fig. 3</xref></tp:nomenclature><tp:treatment-sec sec-type="etymology" id="SECID0ERIBI"><title>Etymology.</title><p>The specific epithet “<tp:taxon-name><tp:taxon-name-part taxon-name-part-type="genus" reg="Vamsapriya"/><tp:taxon-name-part taxon-name-part-type="species" reg="zhaotongensis">zhaotongensis</tp:taxon-name-part></tp:taxon-name>” refers to the location, Zhaotong City, where the holotype specimen was collected.</p><fig id="F3" position="float" orientation="portrait"><object-id xmlns:xlink="http://www.w3.org/1999/xlink" content-type="doi" xlink:type="simple">10.3897/mycokeys.120.156619.figure3</object-id><object-id xmlns:xlink="http://www.w3.org/1999/xlink" content-type="arpha" xlink:type="simple">4BE6DA4A-48D1-5317-9DD4-B72127DD3D4F</object-id><label>Figure 3.</label><caption><p><italic><tp:taxon-name><tp:taxon-name-part taxon-name-part-type="genus" reg="Vamsapriya">Vamsapriya</tp:taxon-name-part><tp:taxon-name-part taxon-name-part-type="species" reg="zhaotongensis">zhaotongensis</tp:taxon-name-part></tp:taxon-name></italic> (GMB6401, holotype). A. Type material; B. Ascomata on the host surface; C. Cross-section of ascoma; D, E. Longitudinal sections of ascomata; F. Peridium; G. Paraphyses; H. A J+ subapical ring bluing in Melzer’s reagent; I, J. Ascospores; K–N. Asci. Scale bars: 1 mm (B–D); 100 μm (E); 10 μm (F–N).</p></caption><graphic xmlns:xlink="http://www.w3.org/1999/xlink" xlink:href="mycokeys-120-173-g003.jpg" position="float" orientation="portrait" xlink:type="simple" id="oo_1384269.jpg"><uri content-type="original_file" xlink:type="simple">https://binary.pensoft.net/fig/1384269</uri></graphic></fig></tp:treatment-sec><tp:treatment-sec sec-type="material" id="SECID0EYJBI"><title>Type.</title><p>China • Yunnan Province, Zhaotong City, Shuifu County, Tongluo Dam National Forest Park (<named-content xmlns:xlink="http://www.w3.org/1999/xlink" content-type="dwc:verbatimCoordinates" xlink:type="simple"><named-content content-type="geo-json" specific-use="{&#34;type&#34;:&#34;Point&#34;,&#34;coordinates&#34;:[104.086692,28.439000]}" id="NCID0EBKBI" xlink:type="simple">28°26'20.40"N, 104°5'12.09"E</named-content></named-content>), altitude: 1315 m, on dead culms of bamboo, Jun 2024, collected by Xing Yu Luo (holotype: GMB6401; isotype: KUN-HKAS 146990; ex-type living culture: GMBC6401).</p></tp:treatment-sec><tp:treatment-sec sec-type="description" id="SECID0EGKBI"><title>Description.</title><p>Saprobic on dead bamboo culm. <bold><italic>Sexual morph</italic></bold>: Ascomata 560–675 × 720–800 μm (x̄ = 606 × 761 μm, n = 5), immersed, visible as black, circular dots, solitary, scattered, in cross-section subglobose, with mostly flattened base. Ostioles centric, ostiolar canal periphysate. Peridium 12–17 μm (x̄ = 14.1 μm, n = 10) wide, two-layered, outer layer comprising dark brown, thick-walled cells of <italic>textura angularis</italic>, inner layer composed of hyaline, thin-walled cells of <italic>textura angularis</italic>. Paraphyses 1.7–4.2 μm (x̄ =3.3 μm, n = 30) wide, longer than asci, numerous, guttulate. Asci 125–180 × 8–14.5 μm (x̄ = 151.1 × 10.7 μm, n = 25), 8-spored, unitunicate, cylindrical, short pedicellate, with a 1.6–2.7 × 3.0–4.2 μm (x̄ = 2.1 × 3.4 μm, n = 30), trapezoid apical ring, J+ in Melzer’s reagent, apex rounded. Ascospores 17.5–21 × 5.4–8.2 μm (x̄ = 19.5 × 6.7 μm, n = 30), uniseriate, hyaline, ellipsoidal to broadly fusiform, rounded at both ends, apiosporous; smaller cell 4.4–5.1 μm (x̄ = 4.7 μm, n = 30) long, larger cell 13–16 μm (x̄ = 14.8 μm, n = 30) length, usually with large guttules, lacking mucilaginous sheath. <bold><italic>Asexual morph</italic></bold>: Undetermined.</p></tp:treatment-sec><tp:treatment-sec sec-type="description" id="SECID0E3KBI"><title>Culture characters.</title><p>Ascospores cultured on PDA medium at 27 °C for 4–5 weeks, colony diameter 4–4.5 cm, circular, cottony, slightly raised in center, with a distinct margin. White from above; pale brown from below, white in center.</p></tp:treatment-sec><tp:treatment-sec sec-type="Paratype" id="SECID0EBLBI"><title>Paratype.</title><p>China • Yunnan Province, Zhaotong City, Shuifu County, Tongluo Dam National Forest Park (<named-content xmlns:xlink="http://www.w3.org/1999/xlink" content-type="dwc:verbatimCoordinates" xlink:type="simple"><named-content content-type="geo-json" specific-use="{&#34;type&#34;:&#34;Point&#34;,&#34;coordinates&#34;:[104.088906,28.437242]}" id="NCID0EKLBI" xlink:type="simple">28°26'14.07"N, 104°5'20.06"E</named-content></named-content>), altitude: 1253 m, on bamboo, Jun 2024, collected by Xingyu Luo (GMB6402; GMBC6402).</p></tp:treatment-sec><tp:treatment-sec sec-type="notes" id="SECID0EPLBI"><title>Notes.</title><p>Phylogenetically, <italic><tp:taxon-name><tp:taxon-name-part taxon-name-part-type="genus" reg="Vamsapriya">Vamsapriya</tp:taxon-name-part><tp:taxon-name-part taxon-name-part-type="species" reg="zhaotongensis">zhaotongensis</tp:taxon-name-part></tp:taxon-name></italic> is closely related to <italic><tp:taxon-name><tp:taxon-name-part taxon-name-part-type="genus" reg="Vamsapriya">V.</tp:taxon-name-part><tp:taxon-name-part taxon-name-part-type="species" reg="sichuanensis">sichuanensis</tp:taxon-name-part></tp:taxon-name></italic>. In the BLAST search, the closest match for the <abbrev xmlns:xlink="http://www.w3.org/1999/xlink" xlink:title="Internal transcribed spacer region" id="ABBRID0ELMBI" xlink:type="simple">ITS</abbrev> sequence of <italic><tp:taxon-name><tp:taxon-name-part taxon-name-part-type="genus" reg="Vamsapriya">Vamsapriya</tp:taxon-name-part><tp:taxon-name-part taxon-name-part-type="species" reg="zhaotongensis">zhaotongensis</tp:taxon-name-part></tp:taxon-name></italic> was <italic><tp:taxon-name><tp:taxon-name-part taxon-name-part-type="genus" reg="Vamsapriya">V.</tp:taxon-name-part><tp:taxon-name-part taxon-name-part-type="species" reg="sichuanensis">sichuanensis</tp:taxon-name-part></tp:taxon-name></italic> (HKAS 130304) with 95.59% similarity, followed by <italic><tp:taxon-name><tp:taxon-name-part taxon-name-part-type="genus" reg="Vamsapriya">V.</tp:taxon-name-part><tp:taxon-name-part taxon-name-part-type="species" reg="damingshanensis">damingshanensis</tp:taxon-name-part></tp:taxon-name></italic> (GMB5627) with 89.84% similarity. The <abbrev xmlns:xlink="http://www.w3.org/1999/xlink" xlink:title="large subunit" id="ABBRID0EQNBI" xlink:type="simple">LSU</abbrev> sequences of <italic><tp:taxon-name><tp:taxon-name-part taxon-name-part-type="genus" reg="Vamsapriya">V.</tp:taxon-name-part><tp:taxon-name-part taxon-name-part-type="species" reg="zhaotongensis">zhaotongensis</tp:taxon-name-part></tp:taxon-name></italic> showed 99.51% similarity to <italic><tp:taxon-name><tp:taxon-name-part taxon-name-part-type="genus" reg="Vamsapriya">V.</tp:taxon-name-part><tp:taxon-name-part taxon-name-part-type="species" reg="sichuanensis">sichuanensis</tp:taxon-name-part></tp:taxon-name></italic> (HKAS 130304) and 98.39% to <italic><tp:taxon-name><tp:taxon-name-part taxon-name-part-type="genus" reg="Vamsapriya">V.</tp:taxon-name-part><tp:taxon-name-part taxon-name-part-type="species" reg="damingshanensis">damingshanensis</tp:taxon-name-part></tp:taxon-name></italic> (GMB5627). The <italic><abbrev xmlns:xlink="http://www.w3.org/1999/xlink" xlink:title="second largest subunit of RNA polymerase II" id="ABBRID0EWOBI" xlink:type="simple">rpb2</abbrev></italic> sequences showed 99.59% similarity to <italic><tp:taxon-name><tp:taxon-name-part taxon-name-part-type="genus" reg="Vamsapriya">V.</tp:taxon-name-part><tp:taxon-name-part taxon-name-part-type="species" reg="sichuanensis">sichuanensis</tp:taxon-name-part></tp:taxon-name></italic> (HKAS 130304). Morphologically, <italic><tp:taxon-name><tp:taxon-name-part taxon-name-part-type="genus" reg="Vamsapriya">V.</tp:taxon-name-part><tp:taxon-name-part taxon-name-part-type="species" reg="sichuanensis">sichuanensis</tp:taxon-name-part></tp:taxon-name></italic> can be easily distinguished from <italic><tp:taxon-name><tp:taxon-name-part taxon-name-part-type="genus" reg="Vamsapriya">V.</tp:taxon-name-part><tp:taxon-name-part taxon-name-part-type="species" reg="zhaotongensis">zhaotongensis</tp:taxon-name-part></tp:taxon-name></italic> in having ascospores surrounded by a mucilaginous sheath. Moreover, the <italic><tp:taxon-name><tp:taxon-name-part taxon-name-part-type="genus" reg="Vamsapriya">V.</tp:taxon-name-part><tp:taxon-name-part taxon-name-part-type="species" reg="sichuanensis">sichuanensis</tp:taxon-name-part></tp:taxon-name></italic> has smaller stromata (250–400 × 350–500 μm vs. 560–675 × 720–800 μm) and smaller asci (100–160 × 7–10 μm vs. 125.9–180.9 × 8.0–14.3 μm). <italic><tp:taxon-name><tp:taxon-name-part taxon-name-part-type="genus" reg="Vamsapriya">Vamsapriya</tp:taxon-name-part><tp:taxon-name-part taxon-name-part-type="species" reg="damingshanensis">damingshanensis</tp:taxon-name-part></tp:taxon-name></italic> differs from <italic><tp:taxon-name><tp:taxon-name-part taxon-name-part-type="genus" reg="Vamsapriya">V.</tp:taxon-name-part><tp:taxon-name-part taxon-name-part-type="species" reg="zhaotongensis">zhaotongensis</tp:taxon-name-part></tp:taxon-name></italic> in having larger ascospores (21–25 × 7–12.5 µm vs. 17.5–21 × 5.4–8.2 μm), with a large cell (16.4–19 μm long vs. 13–16 μm long) and basal cell (5–8.5 μm long vs. 4.4–5.1 μm long), and ascospores of <italic><tp:taxon-name><tp:taxon-name-part taxon-name-part-type="genus" reg="Vamsapriya">V.</tp:taxon-name-part><tp:taxon-name-part taxon-name-part-type="species" reg="damingshanensis">damingshanensis</tp:taxon-name-part></tp:taxon-name></italic> surrounded by a thin gelatinous mucilaginous sheath vs. lacking in <italic><tp:taxon-name><tp:taxon-name-part taxon-name-part-type="genus" reg="Vamsapriya">V.</tp:taxon-name-part><tp:taxon-name-part taxon-name-part-type="species" reg="zhaotongensis">zhaotongensis</tp:taxon-name-part></tp:taxon-name></italic>.</p></tp:treatment-sec></tp:taxon-treatment>
