# Supplementary material for: ﻿New species of Vamsapriya (Vamsapriyaceae, Xylariales) and Neolinocarpon (Linocarpaceae, Chaetosphaeriales) from Yunnan, China
Source: MycoKeys. 2025 Jul 29;120:173–92. doi: 10.3897/mycokeys.120.156619 (PMC12326173; doi:10.3897/mycokeys.120.156619)
Supplement: XML Treatment for Vamsapriya tongluobaensis [file mycokeys.120.156619-treatment2.xml]

<!DOCTYPE tp:taxon-treatment
  PUBLIC "-//TaxonX//DTD Taxonomic Treatment Publishing DTD v0 20100105//EN" "tax-treatment-NSO.dtd">
<tp:taxon-treatment xmlns:tp="http://www.plazi.org/taxpub"><tp:treatment-meta><kwd-group><label>Taxon classification</label><kwd>
                <named-content content-type="kingdom">Fungi</named-content>
              </kwd><kwd>
                <named-content content-type="order">Xylariales</named-content>
              </kwd><kwd>
                <named-content content-type="family">Vamsapriyaceae</named-content>
              </kwd></kwd-group><mixed-citation publication-type="journal"><person-group><name><surname>Luo</surname><given-names>Xingyu</given-names></name><name><surname>Lu</surname><given-names>Changtao</given-names></name><name><surname>Habib</surname><given-names>Kamran</given-names></name><name><surname>Ren</surname><given-names>Yulin</given-names></name><name><surname>Jin</surname><given-names>Yilan</given-names></name><name><surname>Li</surname><given-names>Wenmei</given-names></name><name><surname>Lu</surname><given-names>Pingzhu</given-names></name><name><surname>Kang</surname><given-names>Yingqian</given-names></name><name><surname>Shen</surname><given-names>Xiangchun</given-names></name><name><surname>Al-Shwaiman</surname><given-names>Hind A.</given-names></name><name><surname>Elgorban</surname><given-names>Abdallah M.</given-names></name><name><surname>Wijayawardene</surname><given-names>Nalin N.</given-names></name><name><surname>Chen</surname><given-names>Yang</given-names></name><name><surname>Li</surname><given-names>Qirui</given-names></name></person-group><article-title>﻿New species of <italic><tp:taxon-name><tp:taxon-name-part taxon-name-part-type="genus" reg="Vamsapriya">Vamsapriya</tp:taxon-name-part></tp:taxon-name></italic> (<tp:taxon-name><tp:taxon-name-part taxon-name-part-type="family">Vamsapriyaceae</tp:taxon-name-part></tp:taxon-name>, <tp:taxon-name><tp:taxon-name-part taxon-name-part-type="order">Xylariales</tp:taxon-name-part></tp:taxon-name>) and <italic><tp:taxon-name><tp:taxon-name-part taxon-name-part-type="genus" reg="Neolinocarpon">Neolinocarpon</tp:taxon-name-part></tp:taxon-name></italic> (<tp:taxon-name><tp:taxon-name-part taxon-name-part-type="family">Linocarpaceae</tp:taxon-name-part></tp:taxon-name>, <tp:taxon-name><tp:taxon-name-part taxon-name-part-type="order">Chaetosphaeriales</tp:taxon-name-part></tp:taxon-name>) from Yunnan, China</article-title><source>MycoKeys</source><day>29</day><month>07</month><year>2025</year><volume>120</volume><fpage>173</fpage><lpage>192</lpage><pub-id pub-id-type="doi">10.3897/mycokeys.120.156619</pub-id></mixed-citation></tp:treatment-meta><tp:nomenclature><label>﻿</label><tp:taxon-name>
              <object-id xmlns:xlink="http://www.w3.org/1999/xlink" content-type="arpha" xlink:type="simple">A8A590BA-A13B-55C4-8BC3-928BDE2C7539</object-id>
              <tp:taxon-name-part taxon-name-part-type="genus" reg="Vamsapriya">Vamsapriya</tp:taxon-name-part>
              <tp:taxon-name-part taxon-name-part-type="species" reg="tongluobaensis">tongluobaensis</tp:taxon-name-part>
              <object-id xmlns:xlink="http://www.w3.org/1999/xlink" content-type="mycobank" xlink:type="simple">859144</object-id>
            </tp:taxon-name><tp:taxon-authority>X.Y. Luo, K. Habib &amp; Q.R. Li</tp:taxon-authority><tp:taxon-status xmlns:xlink="http://www.w3.org/1999/xlink" xlink:type="simple">sp. nov.</tp:taxon-status><xref ref-type="fig" rid="F4">Fig. 4</xref></tp:nomenclature><tp:treatment-sec sec-type="etymology" id="SECID0EATBI"><title>Etymology.</title><p>The specific epithet “<tp:taxon-name><tp:taxon-name-part taxon-name-part-type="genus" reg="Vamsapriya"/><tp:taxon-name-part taxon-name-part-type="species" reg="tongluobaensis">tongluobaensis</tp:taxon-name-part></tp:taxon-name>” refers to the geographical location, Tongluo Dam National Forest Park, where the holotype specimen was collected.</p><fig id="F4" position="float" orientation="portrait"><object-id xmlns:xlink="http://www.w3.org/1999/xlink" content-type="doi" xlink:type="simple">10.3897/mycokeys.120.156619.figure4</object-id><object-id xmlns:xlink="http://www.w3.org/1999/xlink" content-type="arpha" xlink:type="simple">0B8486DF-360B-5AFB-BFD8-CEBDDDF1AA45</object-id><label>Figure 4.</label><caption><p><italic><tp:taxon-name><tp:taxon-name-part taxon-name-part-type="genus" reg="Vamsapriya">Vamsapriya</tp:taxon-name-part><tp:taxon-name-part taxon-name-part-type="species" reg="tongluobaensis">tongluobaensis</tp:taxon-name-part></tp:taxon-name></italic> (GMB6404, holotype). A. Type material; B. Ascomata on the host surface; C. Cross-section of ascoma; D, E. Longitudinal sections of ascomata; F. Peridium; G. A J+ subapical ring bluing in Melzer’s reagent; H. Paraphyses; I–K. Ascospores; L–N. Asci. Scale bars: 0.5 mm (B–D); 100 μm (E); 10 μm (F–N).</p></caption><graphic xmlns:xlink="http://www.w3.org/1999/xlink" xlink:href="mycokeys-120-173-g004.jpg" position="float" orientation="portrait" xlink:type="simple" id="oo_1384270.jpg"><uri content-type="original_file" xlink:type="simple">https://binary.pensoft.net/fig/1384270</uri></graphic></fig></tp:treatment-sec><tp:treatment-sec sec-type="material" id="SECID0EHUBI"><title>Type.</title><p>China • Yunnan Province, Zhaotong City, Shuifu County, Tongluo Dam National Forest Park (<named-content xmlns:xlink="http://www.w3.org/1999/xlink" content-type="dwc:verbatimCoordinates" xlink:type="simple"><named-content content-type="geo-json" specific-use="{&#34;type&#34;:&#34;Point&#34;,&#34;coordinates&#34;:[104.088967,28.438406]}" id="NCID0EQUBI" xlink:type="simple">28°26'18.26"N, 104°5'20.28"E</named-content></named-content>), altitude: 1306 m, on dead culms of bamboo, Jun 2024, collected by Xingyu Luo (holotype: GMB6404; isotype: KUN-HKAS 146991; ex-type living culture: GMBC6404).</p></tp:treatment-sec><tp:treatment-sec sec-type="description" id="SECID0EVUBI"><title>Description.</title><p>Saprobic on dead bamboo culms. <bold><italic>Sexual morph</italic></bold>: Ascomata 600–875 × 440–610 μm (x̄ = 791 × 550 μm, n = 5), immersed, visible as black dots, with clypeus-solitary, scattered, in cross-section globose to subglobose. Ostioles centric, raised, ostiolar canal periphysate. Peridium 46–133 μm (x̄ = 83.7 μm, n = 10) wide, two-layered, outer layer comprising dark brown, thick-walled cells of <italic>textura angularis</italic>, inner layer composed of hyaline, thin-walled cells of <italic>textura angularis</italic>. Paraphyses 2.8–6.2 μm (x̄ = 4.3 μm, n = 30) wide, long, septate, constricted at septa, guttulate. Asci 115.5–170 × 7.6–11.5 μm (x̄ = 146.5 × 8.9 μm, n = 25), 8-spored, unitunicate, cylindrical, short pedicellate, with a 2–3.4 × 1.5–2.3 μm (x̄ = 3.1 × 1.9 μm, n = 30), trapezoid apical ring, J+ in Melzer’s reagent. Ascospores 15–24 × 4.4–6.8 μm (x̄ = 19.3 × 5.9 μm, n = 30), L/W 3.3, uniseriate, hyaline, ellipsoidal, apiosporous; smaller cell 2.8–5.1 μm (x̄ = 3.7 μm, n = 30) long, conical; larger cell 13.4–21 μm (x̄ = 15.6 μm, n = 30) length, usually with large guttules, lacking mucilaginous sheath. <bold><italic>Asexual morph</italic></bold>: Undetermined.</p></tp:treatment-sec><tp:treatment-sec sec-type="description" id="SECID0ELVBI"><title>Culture characters.</title><p>Ascospores cultured on PDA medium at 27 °C for 3–4 weeks, colony diameter 4–5 cm, circular, cottony surface, slightly raised in center, with a distinct margin. White from above; yellow-white to pale brown from below.</p></tp:treatment-sec><tp:treatment-sec sec-type="Paratype" id="SECID0EQVBI"><title>Paratype.</title><p>China • Yunnan Province, Zhaotong City, Shuifu County, Tongluo Dam National Forest Park (<named-content xmlns:xlink="http://www.w3.org/1999/xlink" content-type="dwc:verbatimCoordinates" xlink:type="simple"><named-content content-type="geo-json" specific-use="{&#34;type&#34;:&#34;Point&#34;,&#34;coordinates&#34;:[104.086128,28.439489]}" id="NCID0EZVBI" xlink:type="simple">28°26'22.16"N, 104°5'10.06"E</named-content></named-content>), altitude: 1411 m, on dead bamboo culms, Jun 2024, collected by Xingyu Luo (GMB6405; paratype living culture: GMBC6405).</p></tp:treatment-sec><tp:treatment-sec sec-type="notes" id="SECID0E5VBI"><title>Note.</title><p>Phylogenetically, <italic><tp:taxon-name><tp:taxon-name-part taxon-name-part-type="genus" reg="Vamsapriya">Vamsapriya</tp:taxon-name-part><tp:taxon-name-part taxon-name-part-type="species" reg="tongluobaensis">tongluobaensis</tp:taxon-name-part></tp:taxon-name></italic> is closely related to <italic><tp:taxon-name><tp:taxon-name-part taxon-name-part-type="genus" reg="Vamsapriya">V.</tp:taxon-name-part><tp:taxon-name-part taxon-name-part-type="species" reg="mucosa">mucosa</tp:taxon-name-part></tp:taxon-name></italic>. In the BLAST search, the closest match of the <abbrev xmlns:xlink="http://www.w3.org/1999/xlink" xlink:title="Internal transcribed spacer region" id="ABBRID0E1WBI" xlink:type="simple">ITS</abbrev> sequences of <italic><tp:taxon-name><tp:taxon-name-part taxon-name-part-type="genus" reg="Vamsapriya">V.</tp:taxon-name-part><tp:taxon-name-part taxon-name-part-type="species" reg="tongluobaensis">tongluobaensis</tp:taxon-name-part></tp:taxon-name></italic> showed 89.37% similarity to <italic><tp:taxon-name><tp:taxon-name-part taxon-name-part-type="genus" reg="Vamsapriya">V.</tp:taxon-name-part><tp:taxon-name-part taxon-name-part-type="species" reg="mucosa">mucosa</tp:taxon-name-part></tp:taxon-name></italic> MFLU 18-0103, followed by <italic><tp:taxon-name><tp:taxon-name-part taxon-name-part-type="genus" reg="Vamsapriya">V.</tp:taxon-name-part><tp:taxon-name-part taxon-name-part-type="species" reg="kailiensis">kailiensis</tp:taxon-name-part></tp:taxon-name></italic> GMB6236 with 85.90% similarity. Its <abbrev xmlns:xlink="http://www.w3.org/1999/xlink" xlink:title="large subunit" id="ABBRID0E6XBI" xlink:type="simple">LSU</abbrev> sequences demonstrated 98.23% and 97.66% similarity to <italic><tp:taxon-name><tp:taxon-name-part taxon-name-part-type="genus" reg="Vamsapriya">V.</tp:taxon-name-part><tp:taxon-name-part taxon-name-part-type="species" reg="mucosa">mucosa</tp:taxon-name-part></tp:taxon-name></italic> (MFLU 18-0103) and <italic><tp:taxon-name><tp:taxon-name-part taxon-name-part-type="genus" reg="Vamsapriya">V.</tp:taxon-name-part><tp:taxon-name-part taxon-name-part-type="species" reg="kailiensis">kailiensis</tp:taxon-name-part></tp:taxon-name></italic> (GMB6236), respectively, while its <italic><abbrev xmlns:xlink="http://www.w3.org/1999/xlink" xlink:title="second largest subunit of RNA polymerase II" id="ABBRID0E1YBI" xlink:type="simple">rpb2</abbrev></italic> sequences showed 91.64% similarity to <italic><tp:taxon-name><tp:taxon-name-part taxon-name-part-type="genus" reg="Vamsapriya">V.</tp:taxon-name-part><tp:taxon-name-part taxon-name-part-type="species" reg="mucosa">mucosa</tp:taxon-name-part></tp:taxon-name></italic> (MFLU 18-0103). Morphologically, <italic><tp:taxon-name><tp:taxon-name-part taxon-name-part-type="genus" reg="Vamsapriya">V.</tp:taxon-name-part><tp:taxon-name-part taxon-name-part-type="species" reg="mucosa">mucosa</tp:taxon-name-part></tp:taxon-name></italic> differs in having smaller ascomata (260–300 × 320–380 μm vs. 600–875 × 440–610 μm), smaller asci (80–95 × 5–7.5 μm vs. 115.5–170 × 7.6–11.5 of <italic><tp:taxon-name><tp:taxon-name-part taxon-name-part-type="genus" reg="Vamsapriya">V.</tp:taxon-name-part><tp:taxon-name-part taxon-name-part-type="species" reg="tongluobaensis">tongluobaensis</tp:taxon-name-part></tp:taxon-name></italic>), smaller ascospores (10–14 × 3.5–4.5 μm vs. 15–24 × 4.4–6.8 μm of <italic><tp:taxon-name><tp:taxon-name-part taxon-name-part-type="genus" reg="Vamsapriya">V.</tp:taxon-name-part><tp:taxon-name-part taxon-name-part-type="species" reg="tongluobaensis">tongluobaensis</tp:taxon-name-part></tp:taxon-name></italic>), and ascospores surrounded by a 4–10 μm wide mucilaginous sheath vs. lacking in <italic><tp:taxon-name><tp:taxon-name-part taxon-name-part-type="genus" reg="Vamsapriya">V.</tp:taxon-name-part><tp:taxon-name-part taxon-name-part-type="species" reg="tongluobaensis">tongluobaensis</tp:taxon-name-part></tp:taxon-name></italic> (<xref ref-type="bibr" rid="B42">Samarakoon et al. 2022</xref>).</p><p>Morphologically, <italic><tp:taxon-name><tp:taxon-name-part taxon-name-part-type="genus" reg="Vamsapriya">Vamsapriya</tp:taxon-name-part><tp:taxon-name-part taxon-name-part-type="species" reg="zhaotongensis">zhaotongensis</tp:taxon-name-part></tp:taxon-name></italic> resembles <italic><tp:taxon-name><tp:taxon-name-part taxon-name-part-type="genus" reg="Vamsapriya">V.</tp:taxon-name-part><tp:taxon-name-part taxon-name-part-type="species" reg="tongluobaensis">tongluobaensis</tp:taxon-name-part></tp:taxon-name></italic> in the lack of a mucilaginous sheath around the ascospores. However, <italic><tp:taxon-name><tp:taxon-name-part taxon-name-part-type="genus" reg="Vamsapriya">V.</tp:taxon-name-part><tp:taxon-name-part taxon-name-part-type="species" reg="zhaotongensis">zhaotongensis</tp:taxon-name-part></tp:taxon-name></italic> differs in having shorter ascospores (17.5–21 × 5.4–8.2 μm vs. 15–24 × 4.4–6.8 μm of <italic><tp:taxon-name><tp:taxon-name-part taxon-name-part-type="genus" reg="Vamsapriya">V.</tp:taxon-name-part><tp:taxon-name-part taxon-name-part-type="species" reg="tongluobaensis">tongluobaensis</tp:taxon-name-part></tp:taxon-name></italic>) with a ratio of basal to apical cell in <italic><tp:taxon-name><tp:taxon-name-part taxon-name-part-type="genus" reg="Vamsapriya">V.</tp:taxon-name-part><tp:taxon-name-part taxon-name-part-type="species" reg="zhaotongensis">zhaotongensis</tp:taxon-name-part></tp:taxon-name></italic> of 3.1, while in <italic><tp:taxon-name><tp:taxon-name-part taxon-name-part-type="genus" reg="Vamsapriya">V.</tp:taxon-name-part><tp:taxon-name-part taxon-name-part-type="species" reg="tongluobaensis">tongluobaensis</tp:taxon-name-part></tp:taxon-name></italic>, it is 4.2. Additionally, the <abbrev xmlns:xlink="http://www.w3.org/1999/xlink" xlink:title="Internal transcribed spacer region" id="ABBRID0E43BI" xlink:type="simple">ITS</abbrev> sequences of <italic><tp:taxon-name><tp:taxon-name-part taxon-name-part-type="genus" reg="Vamsapriya">Vamsapriya</tp:taxon-name-part><tp:taxon-name-part taxon-name-part-type="species" reg="tongluobaensis">tongluobaensis</tp:taxon-name-part></tp:taxon-name></italic> show 90.94% similarity to <italic><tp:taxon-name><tp:taxon-name-part taxon-name-part-type="genus" reg="Vamsapriya">V.</tp:taxon-name-part><tp:taxon-name-part taxon-name-part-type="species" reg="zhaotongensis">zhaotongensis</tp:taxon-name-part></tp:taxon-name></italic>. <abbrev xmlns:xlink="http://www.w3.org/1999/xlink" xlink:title="large subunit" id="ABBRID0EX4BI" xlink:type="simple">LSU</abbrev> sequences show 98.17% similarity. Based on these morphological differences and phylogeny, we introduce <italic><tp:taxon-name><tp:taxon-name-part taxon-name-part-type="genus" reg="Vamsapriya">V.</tp:taxon-name-part><tp:taxon-name-part taxon-name-part-type="species" reg="tongluobaensis">tongluobaensis</tp:taxon-name-part></tp:taxon-name></italic> as a new species.</p></tp:treatment-sec><ref-list><ref id="B42"><mixed-citation xmlns:xlink="http://www.w3.org/1999/xlink" xlink:type="simple"><person-group><name name-style="western"><surname>Samarakoon</surname><given-names>MC</given-names></name><name name-style="western"><surname>Hyde</surname><given-names>KD</given-names></name><name name-style="western"><surname>Maharachchikumbura</surname><given-names>SS</given-names></name><name name-style="western"><surname>Stadler</surname><given-names>M</given-names></name><name name-style="western"><surname>Gareth Jones</surname><given-names>EB</given-names></name><name name-style="western"><surname>Promputtha</surname><given-names>I</given-names></name><name name-style="western"><surname>Suwannarach</surname><given-names>N</given-names></name><name name-style="western"><surname>Camporesi</surname><given-names>E</given-names></name><name name-style="western"><surname>Bulgakov</surname><given-names>TS</given-names></name><name name-style="western"><surname>Liu</surname><given-names>JK</given-names></name></person-group> (<year>2022</year>) <article-title>Taxonomy, phylogeny, molecular dating and ancestral state reconstruction of <tp:taxon-name><tp:taxon-name-part taxon-name-part-type="subclass">Xylariomycetidae</tp:taxon-name-part></tp:taxon-name> (<tp:taxon-name><tp:taxon-name-part taxon-name-part-type="class">Sordariomycetes</tp:taxon-name-part></tp:taxon-name>).</article-title><source>Fungal Diversity</source><volume>112</volume>(<issue>1</issue>): <fpage>1</fpage>–<lpage>88</lpage>. <ext-link xlink:href="10.1007/s13225-021-00495-5" ext-link-type="doi" xlink:type="simple">https://doi.org/10.1007/s13225-021-00495-5</ext-link></mixed-citation></ref></ref-list></tp:taxon-treatment>
