# Supplementary material for: ﻿New species of Vamsapriya (Vamsapriyaceae, Xylariales) and Neolinocarpon (Linocarpaceae, Chaetosphaeriales) from Yunnan, China
Source: MycoKeys. 2025 Jul 29;120:173–92. doi: 10.3897/mycokeys.120.156619 (PMC12326173; doi:10.3897/mycokeys.120.156619)
Supplement: XML Treatment for Neolinocarpon bambusicola [file mycokeys.120.156619-treatment3.xml]

<!DOCTYPE tp:taxon-treatment
  PUBLIC "-//TaxonX//DTD Taxonomic Treatment Publishing DTD v0 20100105//EN" "tax-treatment-NSO.dtd">
<tp:taxon-treatment xmlns:tp="http://www.plazi.org/taxpub"><tp:treatment-meta><kwd-group><label>Taxon classification</label><kwd>
                <named-content content-type="kingdom">Fungi</named-content>
              </kwd><kwd>
                <named-content content-type="order">Chaetosphaeriales</named-content>
              </kwd><kwd>
                <named-content content-type="family">Linocarpaceae</named-content>
              </kwd></kwd-group><mixed-citation publication-type="journal"><person-group><name><surname>Luo</surname><given-names>Xingyu</given-names></name><name><surname>Lu</surname><given-names>Changtao</given-names></name><name><surname>Habib</surname><given-names>Kamran</given-names></name><name><surname>Ren</surname><given-names>Yulin</given-names></name><name><surname>Jin</surname><given-names>Yilan</given-names></name><name><surname>Li</surname><given-names>Wenmei</given-names></name><name><surname>Lu</surname><given-names>Pingzhu</given-names></name><name><surname>Kang</surname><given-names>Yingqian</given-names></name><name><surname>Shen</surname><given-names>Xiangchun</given-names></name><name><surname>Al-Shwaiman</surname><given-names>Hind A.</given-names></name><name><surname>Elgorban</surname><given-names>Abdallah M.</given-names></name><name><surname>Wijayawardene</surname><given-names>Nalin N.</given-names></name><name><surname>Chen</surname><given-names>Yang</given-names></name><name><surname>Li</surname><given-names>Qirui</given-names></name></person-group><article-title>﻿New species of <italic><tp:taxon-name><tp:taxon-name-part taxon-name-part-type="genus" reg="Vamsapriya">Vamsapriya</tp:taxon-name-part></tp:taxon-name></italic> (<tp:taxon-name><tp:taxon-name-part taxon-name-part-type="family">Vamsapriyaceae</tp:taxon-name-part></tp:taxon-name>, <tp:taxon-name><tp:taxon-name-part taxon-name-part-type="order">Xylariales</tp:taxon-name-part></tp:taxon-name>) and <italic><tp:taxon-name><tp:taxon-name-part taxon-name-part-type="genus" reg="Neolinocarpon">Neolinocarpon</tp:taxon-name-part></tp:taxon-name></italic> (<tp:taxon-name><tp:taxon-name-part taxon-name-part-type="family">Linocarpaceae</tp:taxon-name-part></tp:taxon-name>, <tp:taxon-name><tp:taxon-name-part taxon-name-part-type="order">Chaetosphaeriales</tp:taxon-name-part></tp:taxon-name>) from Yunnan, China</article-title><source>MycoKeys</source><day>29</day><month>07</month><year>2025</year><volume>120</volume><fpage>173</fpage><lpage>192</lpage><pub-id pub-id-type="doi">10.3897/mycokeys.120.156619</pub-id></mixed-citation></tp:treatment-meta><tp:nomenclature><label>﻿</label><tp:taxon-name>
              <object-id xmlns:xlink="http://www.w3.org/1999/xlink" content-type="arpha" xlink:type="simple">2E5BC92E-513D-5135-A9F5-9EE14BC59945</object-id>
              <tp:taxon-name-part taxon-name-part-type="genus" reg="Neolinocarpon">Neolinocarpon</tp:taxon-name-part>
              <tp:taxon-name-part taxon-name-part-type="species" reg="bambusicola">bambusicola</tp:taxon-name-part>
              <object-id xmlns:xlink="http://www.w3.org/1999/xlink" content-type="mycobank" xlink:type="simple">859146</object-id>
            </tp:taxon-name><tp:taxon-authority>X.Y. Luo, K. Habib &amp; Q.R. Li</tp:taxon-authority><tp:taxon-status xmlns:xlink="http://www.w3.org/1999/xlink" xlink:type="simple">sp. nov.</tp:taxon-status><xref ref-type="fig" rid="F5">Fig. 5</xref></tp:nomenclature><tp:treatment-sec sec-type="etymology" id="SECID0EU6BI"><title>Etymology.</title><p>The specific epithet “bambusicola” refers to the host genus <italic><tp:taxon-name><tp:taxon-name-part taxon-name-part-type="genus" reg="Bambusa">Bambusa</tp:taxon-name-part></tp:taxon-name></italic> (<tp:taxon-name><tp:taxon-name-part taxon-name-part-type="family">Poaceae</tp:taxon-name-part></tp:taxon-name>) on which the holotype specimen was collected.</p><fig id="F5" position="float" orientation="portrait"><object-id xmlns:xlink="http://www.w3.org/1999/xlink" content-type="doi" xlink:type="simple">10.3897/mycokeys.120.156619.figure5</object-id><object-id xmlns:xlink="http://www.w3.org/1999/xlink" content-type="arpha" xlink:type="simple">1CC1AF9B-5711-5D21-843C-997AAFF9C949</object-id><label>Figure 5.</label><caption><p><italic><tp:taxon-name><tp:taxon-name-part taxon-name-part-type="genus" reg="Neolinocarpon">Neolinocarpon</tp:taxon-name-part><tp:taxon-name-part taxon-name-part-type="species" reg="bambusicola">bambusicola</tp:taxon-name-part></tp:taxon-name></italic> (GMB6407; holotype) A. Type material; B. Ostioles; C. Cross-section of ascoma; D, E. Longitudinal sections of ascomata; F. Peridium; G–J. Ascospores; K. Paraphyses; L. Asci. Scale bars: 1 mm (C, D); 100 μm (E); 10 μm (F–L).</p></caption><graphic xmlns:xlink="http://www.w3.org/1999/xlink" xlink:href="mycokeys-120-173-g005.jpg" position="float" orientation="portrait" xlink:type="simple" id="oo_1384271.jpg"><uri content-type="original_file" xlink:type="simple">https://binary.pensoft.net/fig/1384271</uri></graphic></fig></tp:treatment-sec><tp:treatment-sec sec-type="material" id="SECID0ENBCI"><title>Type.</title><p>China • Yunnan Province, Zhaotong City, Shuifu County, Tongluo Dam National Forest Park (<named-content xmlns:xlink="http://www.w3.org/1999/xlink" content-type="dwc:verbatimCoordinates" xlink:type="simple"><named-content content-type="geo-json" specific-use="{&#34;type&#34;:&#34;Point&#34;,&#34;coordinates&#34;:[104.089556,28.437356]}" id="NCID0EWBCI" xlink:type="simple">28°26'14.48"N, 104°5'22.40"E</named-content></named-content>), altitude: 1273 m, on dead culms of bamboo, Jun 2024, collected by Xingyu Luo (holotype: GMB6407; isotype: KUN-HKAS 146992; ex-type living culture: GMBC6407).</p></tp:treatment-sec><tp:treatment-sec sec-type="description" id="SECID0E2BCI"><title>Description.</title><p>Saprobic on dead bamboo culm. <bold><italic>Sexual morph</italic></bold>: Ascomata 410–690 × 380–745 µm (x̄ = 519 × 576 µm, n = 5), immersed, perithecial, solitary, superficial, globose to subglobose, black, clypeus slightly raised. <bold><italic>Ostioles</italic></bold> papillate, central, black. Peridium 19–55 μm wide (x̄ = 40 μm, n = 10), outer cells merging with host epidermal cells, composed of dark brown to black cells of <italic>textura angularis</italic>. Paraphyses 2.5–4 µm wide (x̄ = 3 μm, n = 20), numerous, hyaline, hypha-like, long-cylindrical, unbranched, septate, longer than asci. Asci 142–230 × 10–15 μm (x̄ = 176.8 × 13.3 μm, n = 25), 8-spored, unitunicate, cylindrical, short-pedicellate, with a J-, wedge-shaped, subapical ring. Ascospores 106–144 × 3–5 μm (x̄ = 130 × 4.5 μm, n = 30), filiform, straight or curved, hyaline, aseptate, containing numerous refringent septum-like bands up to 50, ends rounded, lacking polar mucilaginous appendages, smooth-walled. <bold><italic>Asexual morph</italic></bold>: Undetermined.</p></tp:treatment-sec><tp:treatment-sec sec-type="description" id="SECID0ERCCI"><title>Culture characteristics.</title><p>Ascospores germinating on PDA within 24 h. Colonies on PDA reached 50 mm in diameter after one month at 27 °C, colonies circular, edge entire, velvety to woolly, from above white, below yellow-white to light brown.</p></tp:treatment-sec><tp:treatment-sec sec-type="Paratype" id="SECID0EWCCI"><title>Paratype.</title><p>China • Yunnan Province, Zhaotong City, Shuifu County, Tongluo Dam National Forest Park (<named-content xmlns:xlink="http://www.w3.org/1999/xlink" content-type="dwc:verbatimCoordinates" xlink:type="simple"><named-content content-type="geo-json" specific-use="{&#34;type&#34;:&#34;Point&#34;,&#34;coordinates&#34;:[104.087856,28.439011]}" id="NCID0E6CCI" xlink:type="simple">28°26'20.44"N, 104°5'16.28"E</named-content></named-content>), altitude: 1098 m, on bamboo, Jun 2024, collected by Xingyu Luo (GMB6408; paratype living culture: GMBC6408).</p></tp:treatment-sec><tp:treatment-sec sec-type="notes" id="SECID0EEDCI"><title>Note.</title><p>Phylogenetic analysis (Fig. <xref ref-type="fig" rid="F2">2</xref>) based on <abbrev xmlns:xlink="http://www.w3.org/1999/xlink" xlink:title="Internal transcribed spacer region" id="ABBRID0EODCI" xlink:type="simple">ITS</abbrev>, <abbrev xmlns:xlink="http://www.w3.org/1999/xlink" xlink:title="large subunit" id="ABBRID0ESDCI" xlink:type="simple">LSU</abbrev>, and <abbrev xmlns:xlink="http://www.w3.org/1999/xlink" xlink:title="ribosomal small subunit" id="ABBRID0EWDCI" xlink:type="simple">SSU</abbrev> sequences revealed <italic><tp:taxon-name><tp:taxon-name-part taxon-name-part-type="genus" reg="Neolinocarpon">Neolinocarpon</tp:taxon-name-part><tp:taxon-name-part taxon-name-part-type="species" reg="bambusicola">bambusicola</tp:taxon-name-part></tp:taxon-name></italic> to be closely related to <italic><tp:taxon-name><tp:taxon-name-part taxon-name-part-type="genus" reg="Neolinocarpon">N.</tp:taxon-name-part><tp:taxon-name-part taxon-name-part-type="species" reg="phayaoense">phayaoense</tp:taxon-name-part></tp:taxon-name></italic>. In the BLAST search, the closest match for the <abbrev xmlns:xlink="http://www.w3.org/1999/xlink" xlink:title="large subunit" id="ABBRID0EQECI" xlink:type="simple">LSU</abbrev> sequence of <italic><tp:taxon-name><tp:taxon-name-part taxon-name-part-type="genus" reg="Neolinocarpon">N.</tp:taxon-name-part><tp:taxon-name-part taxon-name-part-type="species" reg="bambusicola">bambusicola</tp:taxon-name-part></tp:taxon-name></italic> was <italic><tp:taxon-name><tp:taxon-name-part taxon-name-part-type="genus" reg="Neolinocarpon">N.</tp:taxon-name-part><tp:taxon-name-part taxon-name-part-type="species" reg="phayaoense">phayaoense</tp:taxon-name-part></tp:taxon-name></italic> (MFLUCC 17-00073a) with 93.2% similarity, followed by <italic><tp:taxon-name><tp:taxon-name-part taxon-name-part-type="genus" reg="Neolinocarpon">N.</tp:taxon-name-part><tp:taxon-name-part taxon-name-part-type="species" reg="arengae">arengae</tp:taxon-name-part></tp:taxon-name></italic> (MFLUCC 15-0323) with 91.5% similarity. The <abbrev xmlns:xlink="http://www.w3.org/1999/xlink" xlink:title="ribosomal small subunit" id="ABBRID0EVFCI" xlink:type="simple">SSU</abbrev> sequence of <italic><tp:taxon-name><tp:taxon-name-part taxon-name-part-type="genus" reg="Neolinocarpon">N.</tp:taxon-name-part><tp:taxon-name-part taxon-name-part-type="species" reg="bambusicola">bambusicola</tp:taxon-name-part></tp:taxon-name></italic> showed 98.88% similarity to <italic><tp:taxon-name><tp:taxon-name-part taxon-name-part-type="genus" reg="Neolinocarpon">N.</tp:taxon-name-part><tp:taxon-name-part taxon-name-part-type="species" reg="phayaoense">phayaoense</tp:taxon-name-part></tp:taxon-name></italic> (MFLUCC 17-00073a) and 99.29% similarity to <italic><tp:taxon-name><tp:taxon-name-part taxon-name-part-type="genus" reg="Neolinocarpon">N.</tp:taxon-name-part><tp:taxon-name-part taxon-name-part-type="species" reg="arengae">arengae</tp:taxon-name-part></tp:taxon-name></italic> (MFLUCC 15-0323).</p><p>Morphologically, <italic><tp:taxon-name><tp:taxon-name-part taxon-name-part-type="genus" reg="Neolinocarpon">Neolinocarpon</tp:taxon-name-part><tp:taxon-name-part taxon-name-part-type="species" reg="bambusicola">bambusicola</tp:taxon-name-part></tp:taxon-name></italic> resembles <italic><tp:taxon-name><tp:taxon-name-part taxon-name-part-type="genus" reg="Neolinocarpon">N.</tp:taxon-name-part><tp:taxon-name-part taxon-name-part-type="species" reg="phayaoense">phayaoense</tp:taxon-name-part></tp:taxon-name></italic> in having filiform ascospores lacking mucilaginous appendages. However, <italic><tp:taxon-name><tp:taxon-name-part taxon-name-part-type="genus" reg="Neolinocarpon">N.</tp:taxon-name-part><tp:taxon-name-part taxon-name-part-type="species" reg="phayaoense">phayaoense</tp:taxon-name-part></tp:taxon-name></italic> can be distinguished from <italic><tp:taxon-name><tp:taxon-name-part taxon-name-part-type="genus" reg="Neolinocarpon">N.</tp:taxon-name-part><tp:taxon-name-part taxon-name-part-type="species" reg="bambusicola">bambusicola</tp:taxon-name-part></tp:taxon-name></italic> by its host <italic><tp:taxon-name><tp:taxon-name-part taxon-name-part-type="genus" reg="Hevea">Hevea</tp:taxon-name-part><tp:taxon-name-part taxon-name-part-type="species" reg="brasiliensis">brasiliensis</tp:taxon-name-part></tp:taxon-name></italic> in <tp:taxon-name><tp:taxon-name-part taxon-name-part-type="family">Euphorbiaceae</tp:taxon-name-part></tp:taxon-name> vs. bamboo, smaller ascomata with 1–3 locules (250–550 × 120–300 μm vs. 410–690 × 380–745 µm), longer asci (115–130 μm vs. 142–230 μm), and smaller ascospores (77–92 × 2–5 μm, x̄ = 85 × 4 μm vs. 106–144 × 3–5 μm, x̄ = 130 × 4.5 μm) (<xref ref-type="bibr" rid="B45">Senwanna et al. 2018</xref>).</p><p>Morphologically, <italic><tp:taxon-name><tp:taxon-name-part taxon-name-part-type="genus" reg="Neolinocarpon">Neolinocarpon</tp:taxon-name-part><tp:taxon-name-part taxon-name-part-type="species" reg="bambusicola">bambusicola</tp:taxon-name-part></tp:taxon-name></italic> resembles <italic><tp:taxon-name><tp:taxon-name-part taxon-name-part-type="genus" reg="Neolinocarpon">N.</tp:taxon-name-part><tp:taxon-name-part taxon-name-part-type="species" reg="arengae">arengae</tp:taxon-name-part></tp:taxon-name></italic> in ascal size and the lack of mucilaginous appendages on ascospores. However, the latter differs in host preference, being reported on dead leaflets of <italic><tp:taxon-name><tp:taxon-name-part taxon-name-part-type="genus" reg="Arenga">Arenga</tp:taxon-name-part><tp:taxon-name-part taxon-name-part-type="species" reg="pinnata">pinnata</tp:taxon-name-part></tp:taxon-name></italic> (a palm, <tp:taxon-name><tp:taxon-name-part taxon-name-part-type="family">Arecaceae</tp:taxon-name-part></tp:taxon-name>), and in having slightly smaller ascospores (114–134 × 3–4 μm), whereas <italic><tp:taxon-name><tp:taxon-name-part taxon-name-part-type="genus" reg="Neolinocarpon">N.</tp:taxon-name-part><tp:taxon-name-part taxon-name-part-type="species" reg="bambusicola">bambusicola</tp:taxon-name-part></tp:taxon-name></italic> is found on dead bamboo culms (<tp:taxon-name><tp:taxon-name-part taxon-name-part-type="family">Poaceae</tp:taxon-name-part></tp:taxon-name>) and has slightly larger ascospores (106–144 × 3–5 μm). Although both species occur on monocotyledonous hosts, the two species are phylogenetically distinct. Based on these morphological differences and phylogenetic evidence, we introduce <italic><tp:taxon-name><tp:taxon-name-part taxon-name-part-type="genus" reg="Neolinocarpon">N.</tp:taxon-name-part><tp:taxon-name-part taxon-name-part-type="species" reg="bambusicola">bambusicola</tp:taxon-name-part></tp:taxon-name></italic> as a new species (<xref ref-type="bibr" rid="B28">Konta et al. 2017</xref>).</p></tp:treatment-sec><tp:treatment-sec><!--Section generated to contain objects referenced in tp:taxon-treatment.--><fig id="F2" position="float" orientation="portrait"><object-id xmlns:xlink="http://www.w3.org/1999/xlink" content-type="doi" xlink:type="simple">10.3897/mycokeys.120.156619.figure2</object-id><object-id xmlns:xlink="http://www.w3.org/1999/xlink" content-type="arpha" xlink:type="simple">5AEEEED8-DEF8-536A-A40E-5E05E283CB2F</object-id><label>Figure 2.</label><caption><p>Phylogenetic tree based on combined partial <abbrev xmlns:xlink="http://www.w3.org/1999/xlink" xlink:title="ribosomal small subunit" id="ABBRID0EDGBI" xlink:type="simple">SSU</abbrev>, <abbrev xmlns:xlink="http://www.w3.org/1999/xlink" xlink:title="large subunit" id="ABBRID0EHGBI" xlink:type="simple">LSU</abbrev>, and <abbrev xmlns:xlink="http://www.w3.org/1999/xlink" xlink:title="Internal transcribed spacer region" id="ABBRID0ELGBI" xlink:type="simple">ITS</abbrev> sequences showing the relationship of one new species of <italic><tp:taxon-name><tp:taxon-name-part taxon-name-part-type="genus" reg="Neolinocarpon">Neolinocarpon</tp:taxon-name-part></tp:taxon-name></italic> from Yunnan Province with other species. Numbers at the branches indicate support values (RAxML-BS/BI-<abbrev xmlns:xlink="http://www.w3.org/1999/xlink" xlink:title="posterior probabilities" id="ABBRID0EWGBI" xlink:type="simple">PP</abbrev>) above 60%/0.9. Ex-type materials are marked with “T.” Materials in bold type are those analyzed in this study.</p></caption><graphic xmlns:xlink="http://www.w3.org/1999/xlink" xlink:href="mycokeys-120-173-g002.jpg" position="float" orientation="portrait" xlink:type="simple" id="oo_1384268.jpg"><uri content-type="original_file" xlink:type="simple">https://binary.pensoft.net/fig/1384268</uri></graphic></fig></tp:treatment-sec><ref-list><ref id="B45"><mixed-citation xmlns:xlink="http://www.w3.org/1999/xlink" xlink:type="simple"><person-group><name name-style="western"><surname>Senwanna</surname><given-names>C</given-names></name><name name-style="western"><surname>Phookamsak</surname><given-names>R</given-names></name><name name-style="western"><surname>Bahkali</surname><given-names>AH</given-names></name><name name-style="western"><surname>Elgorban</surname><given-names>AM</given-names></name><name name-style="western"><surname>Cheewangkoon</surname><given-names>R</given-names></name><name name-style="western"><surname>Hyde</surname><given-names>KD</given-names></name></person-group> (<year>2018</year>) <article-title><italic><tp:taxon-name><tp:taxon-name-part taxon-name-part-type="genus">Neolinocarpon</tp:taxon-name-part><tp:taxon-name-part taxon-name-part-type="species">phayaoense</tp:taxon-name-part></tp:taxon-name></italic> sp. nov. (<tp:taxon-name><tp:taxon-name-part taxon-name-part-type="family">Linocarpaceae</tp:taxon-name-part></tp:taxon-name>) from Thailand.</article-title><source>Phytotaxa</source><volume>362</volume>(<issue>1</issue>): <fpage>77</fpage>–<lpage>86</lpage>. <ext-link xlink:href="10.11646/phytotaxa.362.1.6" ext-link-type="doi" xlink:type="simple">https://doi.org/10.11646/phytotaxa.362.1.6</ext-link></mixed-citation></ref><ref id="B28"><mixed-citation xmlns:xlink="http://www.w3.org/1999/xlink" xlink:type="simple"><person-group><name name-style="western"><surname>Konta</surname><given-names>S</given-names></name><name name-style="western"><surname>Hongsanan</surname><given-names>S</given-names></name><name name-style="western"><surname>Liu</surname><given-names>JK</given-names></name><name name-style="western"><surname>Eungwanichayapant</surname><given-names>PD</given-names></name><name name-style="western"><surname>Jeewon</surname><given-names>R</given-names></name><name name-style="western"><surname>Hyde</surname><given-names>KD</given-names></name><name name-style="western"><surname>Maharachchikumbura</surname><given-names>SSN</given-names></name><name name-style="western"><surname>Boonmee</surname><given-names>S</given-names></name></person-group> (<year>2017</year>) <article-title><italic><tp:taxon-name><tp:taxon-name-part taxon-name-part-type="genus">Leptosporella</tp:taxon-name-part></tp:taxon-name></italic> (<tp:taxon-name><tp:taxon-name-part taxon-name-part-type="family">Leptosporellaceae</tp:taxon-name-part></tp:taxon-name> fam. nov.) and <italic><tp:taxon-name><tp:taxon-name-part taxon-name-part-type="genus">Linocarpon</tp:taxon-name-part></tp:taxon-name></italic> and <italic><tp:taxon-name><tp:taxon-name-part taxon-name-part-type="genus">Neolinocarpon</tp:taxon-name-part></tp:taxon-name></italic> (<tp:taxon-name><tp:taxon-name-part taxon-name-part-type="family">Linocarpaceae</tp:taxon-name-part></tp:taxon-name> fam. nov.) are accommodated in <tp:taxon-name><tp:taxon-name-part taxon-name-part-type="order">Chaetosphaeriales</tp:taxon-name-part></tp:taxon-name>.</article-title><source>Mycosphere: Journal of Fungal Biology</source><volume>8</volume>(<issue>10</issue>): <fpage>1943</fpage>–<lpage>1974</lpage>. <ext-link xlink:href="10.5943/mycosphere/8/10/16" ext-link-type="doi" xlink:type="simple">https://doi.org/10.5943/mycosphere/8/10/16</ext-link></mixed-citation></ref></ref-list></tp:taxon-treatment>
